# Supplementary material for: Altered mastication adversely impacts morpho-functional features of the hippocampus: A systematic review on animal studies in three different experimental conditions involving the masticatory function
Source: PLoS One. 2020 Aug 20;15(8):e0237872. doi: 10.1371/journal.pone.0237872 (PMC7446800; doi:10.1371/journal.pone.0237872)
Supplement: S1 Table — Evaluation of scientific reporting of included studies by article and by item in the ARRIVE checklist, grouped by type of stimulus. (XLSX) [file pone.0237872.s002.xlsx]

## Sheet: Foglio1
Article	1) Title (Provide as accurate and concise a description of the content of the article as possible.)	2) Abstract (Provide an accurate summary of the background, research objectives (including details of the species or strain of animal used), key methods, principal findings, and conclusions of the study.)	3) Background (a. Include sufficient scientific background (including relevant references to previous work) to understand the motivation and context for the study, and explain the experimental approach and rationale. b. Explain how and why the animal species and model being used can address the scientific objectives and, where appropriate, the study’s relevance to human biology.)	4) Objectives (Clearly describe the primary and any secondary objectives of the study, or specific hypotheses being tested.)	5) Ethical statement (Indicate the nature of the ethical review permissions, relevant licences (e.g. Animal [Scientific Procedures] Act 1986), and national or institutional guidelines for the care and use of animals, that cover the research.)	6) Study design (For each experiment, give brief details of the study design, including: a. The number of experimental and control groups. b. Any steps taken to minimise the effects of subjective bias when allocating animals to treatment (e.g., randomisation procedure) and when assessing results (e.g., if done, describe who was blinded and when). c. The experimental unit (e.g. a single animal, gr…	7) Experimental procedures (For each experiment and each experimental group, including controls, provide precise details of all procedures carried out. For example: a. How (e.g., drug formulation and dose, site and route of administration, anaesthesia and analgesia used [including monitoring], surgical procedure, method of euthanasia). Provide details of any specialist equipment used, including s…	8) Experimental animals (a. Provide details of the animals used, including species, strain, sex, developmental stage (e.g., mean or median age plus age range), and weight (e.g., mean or median weight plus weight range). b. Provide further relevant information such as the source of animals, international strain nomenclature, genetic modification status (e.g. knock-out or transgenic), genotype, hea…	9) Housing and husbandry (Provide details of: a. Housing (e.g., type of facility, e.g., specific pathogen free (SPF); type of cage or housing; bedding material; number of cage companions; tank shape and material etc. for fish). b. Husbandry conditions (e.g., breeding programme, light/dark cycle, temperature, quality of water etc. for fish, type of food, access to food and water, environmental enr…	10) Sample size (a. Specify the total number of animals used in each experiment and the number of animals in each experimental group. b. Explain how the number of animals was decided. Provide details of any sample size calculation used. c. Indicate the number of independent replications of each experiment, if relevant.)	11) Allocating animals to experimental groups (a. Give full details of how animals were allocated to experimental groups, including randomisation or matching if done. b. Describe the order in which the animals in the different experimental groups were treated and assessed.)	12) Experimental outcomes (Clearly define the primary and secondary experimental outcomes assessed (e.g., cell death, molecular markers, behavioural changes).)	13) Statistical methods (a. Provide details of the statistical methods used for each analysis. b. Specify the unit of analysis for each dataset (e.g. single animal, group of animals, single neuron). c. Describe any methods used to assess whether the data met the assumptions of the statistical approach.)	14) Baseline data (For each experimental group, report relevant characteristics and health status of animals (e.g., weight, microbiological status, and drug- or test-naive) before treatment or testing (this information can often be tabulated).)	15) Numbers analysed (a. Report the number of animals in each group included in each analysis. Report absolute numbers (e.g. 10/20, not 50%a). b. If any animals or data were not included in the analysis, explain why.)	16) Outcomes and estimation (Report the results for each analysis carried out, with a measure of precision (e.g., standard error or confidence interval).)	17) Adverse events (a. Give details of all important adverse events in each experimental group. b. Describe any modifications to the experimental protocols made to reduce adverse events.)	18) Interpretation/Scientific implications (a. Interpret the results, taking into account the study objectives and hypotheses, current theory, and other relevant studies in the literature. b. Comment on the study limitations including any potential sources of bias, any limitations of the animal model, and the imprecision associated with the resultsa. c. Describe any implications of your experimen…	19) Generalisability/translation (Comment on whether, and how, the findings of this study are likely to translate to other species or systems, including any relevance to human biology.)	20) Funding (List all funding sources (including grant number) and the role of the funder(s) in the study.)	Total
Soft and hard bolus																											Title	Abstract	Introduction	Methods	Results	Discussion
Akazawa, Y., et al. (2013). International Journal of Molecular Medicine, 31(2), 307–314.	1	1	1	1	1	1	1	1	1	1	0	1	1	1	0	1	0	1	1	1	17
Frota de Almeida, M., et al. (2012). BMC Neuroscience, 13(1), 23.	1	1	1	1	1	1	1	1	1	1	0	1	1	0	0	1	1	1	1	1	17
Fukushima-Nakayama, Y., et al. (2017). Journal of Dental Research, 96(9), 1058–1066.	1	1	1	1	1	1	1	1	1	1	1	1	1	1	1	1	0	1	1	1	19
Niijima-Yaoita, F., et al. (2013). Neurochemistry International, 63(4), 309–315.	1	1	1	1	1	1	1	1	1	0	1	1	1	0	1	1	0	1	1	1	17
Nose-Ishibashi, K., et al. (2014). Neuroscience, 263, 257–268.	1	1	1	1	1	1	1	1	1	1	1	1	1	0	1	1	0	1	1	1	18
Okihara, H., et al. (2014). Journal of Neuroscience Research, 92(8), 1010–1017.	1	1	1	1	0	1	1	1	1	1	1	1	1	0	1	1	0	1	1	1	17
Patten, A. R., et al. (2013). Neuroscience, 254, 173–184.	1	1	1	1	1	1	1	1	1	1	1	1	1	1	1	1	0	1	1	1	19
Utsugi, C., et al. (2014). PloS One, 9(5), e97309.	1	1	1	1	1	1	1	1	1	1	0	1	1	0	1	1	0	1	1	1	17
Yoshino, F., et al. (2012). Neuroscience Letters, 508(1), 42–46.	1	1	1	1	1	1	1	1	0	1	0	1	1	0	0	1	0	1	1	1	15
Article	1) Title (Provide as accurate and concise a description of the content of the article as possible.)	2) Abstract (Provide an accurate summary of the background, research objectives (including details of the species or strain of animal used), key methods, principal findings, and conclusions of the study.)	3) Background (a. Include sufficient scientific background (including relevant references to previous work) to understand the motivation and context for the study, and explain the experimental approach and rationale. b. Explain how and why the animal species and model being used can address the scientific objectives and, where appropriate, the study’s relevance to human biology.)	4) Objectives (Clearly describe the primary and any secondary objectives of the study, or specific hypotheses being tested.)	5) Ethical statement (Indicate the nature of the ethical review permissions, relevant licences (e.g. Animal [Scientific Procedures] Act 1986), and national or institutional guidelines for the care and use of animals, that cover the research.)	6) Study design (For each experiment, give brief details of the study design, including: a. The number of experimental and control groups. b. Any steps taken to minimise the effects of subjective bias when allocating animals to treatment (e.g., randomisation procedure) and when assessing results (e.g., if done, describe who was blinded and when). c. The experimental unit (e.g. a single animal, gr…	7) Experimental procedures (For each experiment and each experimental group, including controls, provide precise details of all procedures carried out. For example: a. How (e.g., drug formulation and dose, site and route of administration, anaesthesia and analgesia used [including monitoring], surgical procedure, method of euthanasia). Provide details of any specialist equipment used, including s…	8) Experimental animals (a. Provide details of the animals used, including species, strain, sex, developmental stage (e.g., mean or median age plus age range), and weight (e.g., mean or median weight plus weight range). b. Provide further relevant information such as the source of animals, international strain nomenclature, genetic modification status (e.g. knock-out or transgenic), genotype, hea…	9) Housing and husbandry (Provide details of: a. Housing (e.g., type of facility, e.g., specific pathogen free (SPF); type of cage or housing; bedding material; number of cage companions; tank shape and material etc. for fish). b. Husbandry conditions (e.g., breeding programme, light/dark cycle, temperature, quality of water etc. for fish, type of food, access to food and water, environmental enr…	10) Sample size (a. Specify the total number of animals used in each experiment and the number of animals in each experimental group. b. Explain how the number of animals was decided. Provide details of any sample size calculation used. c. Indicate the number of independent replications of each experiment, if relevant.)	11) Allocating animals to experimental groups (a. Give full details of how animals were allocated to experimental groups, including randomisation or matching if done. b. Describe the order in which the animals in the different experimental groups were treated and assessed.)	12) Experimental outcomes (Clearly define the primary and secondary experimental outcomes assessed (e.g., cell death, molecular markers, behavioural changes).)	13) Statistical methods (a. Provide details of the statistical methods used for each analysis. b. Specify the unit of analysis for each dataset (e.g. single animal, group of animals, single neuron). c. Describe any methods used to assess whether the data met the assumptions of the statistical approach.)	14) Baseline data (For each experimental group, report relevant characteristics and health status of animals (e.g., weight, microbiological status, and drug- or test-naive) before treatment or testing (this information can often be tabulated).)	15) Numbers analysed (a. Report the number of animals in each group included in each analysis. Report absolute numbers (e.g. 10/20, not 50%a). b. If any animals or data were not included in the analysis, explain why.)	16) Outcomes and estimation (Report the results for each analysis carried out, with a measure of precision (e.g., standard error or confidence interval).)	17) Adverse events (a. Give details of all important adverse events in each experimental group. b. Describe any modifications to the experimental protocols made to reduce adverse events.)	18) Interpretation/Scientific implications (a. Interpret the results, taking into account the study objectives and hypotheses, current theory, and other relevant studies in the literature. b. Comment on the study limitations including any potential sources of bias, any limitations of the animal model, and the imprecision associated with the resultsa. c. Describe any implications of your experimen…	19) Generalisability/translation (Comment on whether, and how, the findings of this study are likely to translate to other species or systems, including any relevance to human biology.)	20) Funding (List all funding sources (including grant number) and the role of the funder(s) in the study.)	Total
Molar extractions
Aoki, H. et al. (2010) Neuroscience Letters, 469(1), 44–48.	1	1	1	1	1	1	1	1	1	1	0	1	1	0	1	1	0	1	1	1	17
Iida, S., et al. (2014). Archives of Oral Biology, 59(2), 133–141.	1	1	1	1	1	1	1	1	1	1	0	1	1	0	0	1	0	1	1	1	16
Katano, M., et al. (2020). International Journal of Dental Sciences, 17 (4), 517-524.	1	1	1	1	1	1	1	1	1	1	1	1	1	1	1	1	0	1	1	1	19
Kondo, H., et al. (2016). Archives of Oral Biology, 61, 1–7.	1	1	1	1	1	1	1	1	1	1	1	1	1	0	1	1	0	1	1	1	18
Kubo, K. Y., et al. (2017). Archives of Oral Biology, 74, 21–27.	1	1	1	1	1	1	1	1	1	1	0	1	1	0	1	1	0	1	1	1	17
Kurata, C., et al. (2012). Pediatric Dental Journal , 22(2), 110-116	1	1	1	1	1	1	1	1	1	1	0	1	1	0	1	1	0	1	1	1	17
Kurozomi , A., et al. (2019). Journal of Prosthodontic Research, 63 (3), 283-287.	1	1	1	1	1	1	1	1	1	1	1	1	1	1	1	1	0	1	1	1	19
Luo, B., et al. (2019). Archives of Oral Biology, 102, 225-230.	1	1	1	1	1	1	1	1	1	1	1	1	1	1	1	1	0	1	1	1	19
Oue, H., et al. (2013). Behavioural Brain Research, 252, 318–325.	1	1	1	1	1	1	1	1	0	1	1	1	1	0	1	1	1	1	1	1	18
Oue, H., et al. (2016). Gerodontology, 33(3), 308–314.	1	1	1	1	1	1	1	1	0	1	0	1	1	0	1	1	1	1	1	1	17
Pang, Q., et al. (2015). Behavioural Brain Research, 278, 411–416.	1	1	1	1	1	1	1	1	1	1	0	1	1	0	1	1	0	1	1	1	17
Pang, Q., et al. (2020). Journal of Dental Sciences, 15 (1), 84-91.	1	1	1	1	1	1	1	1	1	1	1	1	1	1	1	1	1	1	1	1	20
Sakamoto, S., et al. (2014). Journal of Oral Rehabilitation, 41(10), 715–722.	1	1	1	1	1	1	1	1	1	1	1	1	1	0	1	1	0	1	1	1	18
Takeda, Y., et al. (2016). BMC Neuroscience, 17(1), 1–10.	1	1	1	1	1	1	1	1	0	1	1	1	1	0	0	1	0	1	1	1	16
Article	1) Title (Provide as accurate and concise a description of the content of the article as possible.)	2) Abstract (Provide an accurate summary of the background, research objectives (including details of the species or strain of animal used), key methods, principal findings, and conclusions of the study.)	3) Background (a. Include sufficient scientific background (including relevant references to previous work) to understand the motivation and context for the study, and explain the experimental approach and rationale. b. Explain how and why the animal species and model being used can address the scientific objectives and, where appropriate, the study’s relevance to human biology.)	4) Objectives (Clearly describe the primary and any secondary objectives of the study, or specific hypotheses being tested.)	5) Ethical statement (Indicate the nature of the ethical review permissions, relevant licences (e.g. Animal [Scientific Procedures] Act 1986), and national or institutional guidelines for the care and use of animals, that cover the research.)	6) Study design (For each experiment, give brief details of the study design, including: a. The number of experimental and control groups. b. Any steps taken to minimise the effects of subjective bias when allocating animals to treatment (e.g., randomisation procedure) and when assessing results (e.g., if done, describe who was blinded and when). c. The experimental unit (e.g. a single animal, gr…	7) Experimental procedures (For each experiment and each experimental group, including controls, provide precise details of all procedures carried out. For example: a. How (e.g., drug formulation and dose, site and route of administration, anaesthesia and analgesia used [including monitoring], surgical procedure, method of euthanasia). Provide details of any specialist equipment used, including s…	8) Experimental animals (a. Provide details of the animals used, including species, strain, sex, developmental stage (e.g., mean or median age plus age range), and weight (e.g., mean or median weight plus weight range). b. Provide further relevant information such as the source of animals, international strain nomenclature, genetic modification status (e.g. knock-out or transgenic), genotype, hea…	9) Housing and husbandry (Provide details of: a. Housing (e.g., type of facility, e.g., specific pathogen free (SPF); type of cage or housing; bedding material; number of cage companions; tank shape and material etc. for fish). b. Husbandry conditions (e.g., breeding programme, light/dark cycle, temperature, quality of water etc. for fish, type of food, access to food and water, environmental enr…	10) Sample size (a. Specify the total number of animals used in each experiment and the number of animals in each experimental group. b. Explain how the number of animals was decided. Provide details of any sample size calculation used. c. Indicate the number of independent replications of each experiment, if relevant.)	11) Allocating animals to experimental groups (a. Give full details of how animals were allocated to experimental groups, including randomisation or matching if done. b. Describe the order in which the animals in the different experimental groups were treated and assessed.)	12) Experimental outcomes (Clearly define the primary and secondary experimental outcomes assessed (e.g., cell death, molecular markers, behavioural changes).)	13) Statistical methods (a. Provide details of the statistical methods used for each analysis. b. Specify the unit of analysis for each dataset (e.g. single animal, group of animals, single neuron). c. Describe any methods used to assess whether the data met the assumptions of the statistical approach.)	14) Baseline data (For each experimental group, report relevant characteristics and health status of animals (e.g., weight, microbiological status, and drug- or test-naive) before treatment or testing (this information can often be tabulated).)	15) Numbers analysed (a. Report the number of animals in each group included in each analysis. Report absolute numbers (e.g. 10/20, not 50%a). b. If any animals or data were not included in the analysis, explain why.)	16) Outcomes and estimation (Report the results for each analysis carried out, with a measure of precision (e.g., standard error or confidence interval).)	17) Adverse events (a. Give details of all important adverse events in each experimental group. b. Describe any modifications to the experimental protocols made to reduce adverse events.)	18) Interpretation/Scientific implications (a. Interpret the results, taking into account the study objectives and hypotheses, current theory, and other relevant studies in the literature. b. Comment on the study limitations including any potential sources of bias, any limitations of the animal model, and the imprecision associated with the resultsa. c. Describe any implications of your experimen…	19) Generalisability/translation (Comment on whether, and how, the findings of this study are likely to translate to other species or systems, including any relevance to human biology.)	20) Funding (List all funding sources (including grant number) and the role of the funder(s) in the study.)	Total
Bite-raising
Katayama, T., et al. (2012). Neuroscience Letters, 520 (1), 77-81.	1	1	1	1	1	1	1	1	1	1	0	1	1	0	1	1	0	1	1	0	16
Kojo, A., et al. (2010) The Tohoku Journal of Experimental Medicine, 221(3), 237–243.	1	1	1	1	1	1	1	1	0	1	0	1	1	0	1	1	0	1	1	1	16
Mori, D., et al. (2013) Neuroscience Letters, 534, 228–232.	1	1	1	1	1	1	1	1	1	1	0	1	1	0	1	1	0	1	1	1	17
Mori, D., et al. (2016) Archives of Oral Biology, 65, 95–101.	1	1	1	1	1	1	1	1	1	1	0	1	1	0	1	1	0	1	1	1	17
Yamada, K., et al. (2013) The Tohoku Journal of Experimental Medicine, 230(1), 49–57.	1	1	1	1	1	1	1	1	0	1	0	1	1	0	1	1	0	1	1	1	16
