# Supplementary material for: Altered mastication adversely impacts morpho-functional features of the hippocampus: A systematic review on animal studies in three different experimental conditions involving the masticatory function
Source: PLoS One. 2020 Aug 20;15(8):e0237872. doi: 10.1371/journal.pone.0237872 (PMC7446800; doi:10.1371/journal.pone.0237872)
Supplement: S2 Table — Evaluation of the risk of bias of included studies by article and by item in the SYRCLE RoB tool, grouped by type of stimulus. (XLSX) [file pone.0237872.s003.xlsx]

## Sheet: Foglio1
	Selection bias	Selection bias	Selection bias	Perfomance bias	Performance bias	Detection bias	Detection bias	Attrition bias	Reporting bias	Other	Comments
Reference	Sequence generation	Baseline characteristics	Allocation concealment	Random Housing	Blinding	Random outcome assessent	Blinding	Incomplete outcome data	Selective outcome reporting	Other sources of bias
Soft and hard bolus
Akazawa, Y., et al. (2013). International Journal of Molecular Medicine, 31(2), 307–314.	Unclear	Yes	Unclear	Unclear	Unclear	Unclear	Yes	Unclear	Yes	Yes
Frota de Almeida, M., et al. (2012). BMC Neuroscience, 13(1), 23.	Unclear	Yes	Unclear	Unclear	Unclear	Unclear	Unclear	Yes	Yes	Yes
Fukushima-Nakayama, Y., et al. (2017). Journal of Dental Research, 96(9), 1058–1066.	Yes	Yes	Unclear	Unclear	Unclear	Unclear	Unclear	Yes	Yes	Yes
Niijima-Yaoita, F., et al. (2013). Neurochemistry International, 63(4), 309–315.	Unclear	Yes	Unclear	Unclear	Unclear	Unclear	Unclear	Unclear	Yes	Yes
Nose-Ishibashi, K., et al. (2014). Neuroscience, 263, 257–268.	Unclear	Yes	Unclear	Unclear	Unclear	Unclear	Unclear	Yes	Yes	Yes
Okihara, H., et al. (2014). Journal of Neuroscience Research, 92(8), 1010–1017.	Unclear	Yes	Unclear	Unclear	Unclear	Unclear	Unclear	Yes	Yes	Yes
Patten, A. R., et al. (2013). Neuroscience, 254, 173–184.	Unclear	Yes	Unclear	Unclear	Unclear	Unclear	Yes	Unclear	Yes	Yes
Utsugi, C., et al. (2014). PloS One, 9(5), e97309.	Unclear	Unclear	Unclear	Unclear	Unclear	Unclear	Unclear	Unclear	Yes	Yes
Yoshino, F., et al. (2012). Neuroscience Letters, 508(1), 42–46.	Unclear	Yes	Unclear	Unclear	Unclear	Unclear	Unclear	Yes	Yes	Yes
Molar extractions
Aoki, H. et al. (2010) Neuroscience Letters, 469(1), 44–48.	Unclear	Yes	Unclear	Unclear	Unclear	Unclear	Unclear	Yes	Yes	Yes
Iida, S., et al. (2014). Archives of Oral Biology, 59(2), 133–141.	Unclear	Yes	Unclear	Unclear	Unclear	Unclear	Unclear	Yes	Yes	Yes
Katano, M., et al. (2020). International Journal of Dental Sciences, 17 (4), 517-524.	Yes	Yes	Unclear	Unclear	Unclear	Unclear	Unclear	Yes	Yes	Yes
Kondo, H., et al. (2016). Archives of Oral Biology, 61, 1–7.	Unclear	Yes	Unclear	Unclear	Unclear	Unclear	Unclear	Unclear	Yes	Yes
Kubo, K. Y., et al. (2017). Archives of Oral Biology, 74, 21–27.	Unclear	Yes	Unclear	Unclear	Unclear	Unclear	Unclear	Yes	Yes	Yes
Kurata, C., et al. (2012). Pediatric Dental Journal , 22(2), 110-116	Unclear	Unclear	Unclear	Unclear	Unclear	Unclear	Yes	Unclear	Yes	Yes
Kurozomi , A., et al. (2019). Journal of Prosthodontic Research, 63 (3), 283-287.	Yes	Yes	Unclear	Unclear	Unclear	Unclear	Unclear	Unclear	Yes	Yes
Luo, B., et al. (2019). Archives of Oral Biology, 102, 225-230.	Yes	Yes	Unclear	Unclear	Unclear	Unclear	Yes	Yes	Yes	Yes
Oue, H., et al. (2013). Behavioural Brain Research, 252, 318–325.	Unclear	Yes	Unclear	Unclear	Unclear	Unclear	Unclear	Yes	Yes	Yes
Oue, H., et al. (2016). Gerodontology, 33(3), 308–314.	Unclear	Yes	Unclear	Unclear	Unclear	Unclear	Yes	Yes	Yes	Yes
Pang, Q., et al. (2015). Behavioural Brain Research, 278, 411–416.	Yes	Yes	Unclear	Unclear	Unclear	Unclear	Unclear	Yes	Yes	Yes
Pang, Q., et al. (2020). Journal of Dental Sciences, 15 (1), 84-91.	Yes	Yes	Unclear	Unclear	Unclear	Unclear	Unclear	Yes	Yes	Yes
Sakamoto, S., et al. (2014). Journal of Oral Rehabilitation, 41(10), 715–722.	Yes	Yes	Unclear	Unclear	Unclear	Unclear	Yes	Yes	Yes	Yes
Takeda, Y., et al. (2016). BMC Neuroscience, 17(1), 1–10.	Yes	Yes	Unclear	Unclear	Unclear	Unclear	Yes	Yes	Yes	Yes
Bite-raising
Katayama, T., et al. (2012). Neuroscience Letters, 520 (1), 77-81.	Unclear	Yes	Unclear	Unclear	Unclear	Unclear	Unclear	Yes	Yes	Yes
Kojo, A., et al. (2010) The Tohoku Journal of Experimental Medicine, 221(3), 237–243.	Unclear	Yes	Unclear	Unclear	Unclear	Unclear	Unclear	Yes	Yes	Yes
Mori, D., et al. (2013) Neuroscience Letters, 534, 228–232.	Unclear	Yes	Unclear	Unclear	Unclear	Unclear	Unclear	Yes	Yes	Yes
Mori, D., et al. (2016) Archives of Oral Biology, 65, 95–101.	Unclear	Yes	Unclear	Unclear	Unclear	Unclear	Unclear	Yes	Yes	Yes
Yamada, K., et al. (2013) The Tohoku Journal of Experimental Medicine, 230(1), 49–57.	Unclear	Yes	Unclear	Unclear	Unclear	Unclear	Unclear	Yes	Yes	Yes
